# Supplementary material for: Integrating Machine Learning and Bulk and Single-Cell RNA Sequencing to Decipher Diverse Cell Death Patterns for Predicting the Prognosis of Neoadjuvant Chemotherapy in Breast Cancer
Source: Int J Mol Sci. 2025 Apr 13;26(8):3682. doi: 10.3390/ijms26083682 (PMC12027272; doi:10.3390/ijms26083682)
Supplement: Supplementary file 1 [file ijms-26-03682-s001.zip]

Archive with 1 entries (1 files):
- ijms-3521681-supplementary.pdf
